# Supplementary material for: Effect of Vitamin D Supplementation on Fatigue in Multiple Sclerosis: A Systematic Review and Meta-Analysis
Source: Nutrients. 2023 Jun 24;15(13):2861. doi: 10.3390/nu15132861 (PMC10343753; doi:10.3390/nu15132861)
Supplement: Supplementary file 1 [file nutrients-15-02861-s001.zip]

Archive with 1 entries (1 files):
- nutrients-2458303-supplementary.pdf
